# Supplementary material for: Type I interferon response in astrocytes promotes brain metastasis by enhancing monocytic myeloid cell recruitment
Source: Nat Commun. 2023 May 6;14:2632. doi: 10.1038/s41467-023-38252-8 (PMC10163863; doi:10.1038/s41467-023-38252-8)
Supplement: Supplementary file 3 — Source Data [file 41467_2023_38252_MOESM3_ESM.xlsx]

## Sheet: Figure 2
	Fig 2d
	E0771				Yumm
		BrM-	BrM+			BrM-	BrM+
	exp1	1	52.625		exp1	1	11.3707
						1.21549	25.589
	exp2	1	28.397			2.79372	11.0764
			30.66				6.85812
	exp3	1	22.7631		exp2	1	4.38742
		3.513	20.623			3.20578	9.95698
			9.83548			3.53283	12.8211
						2.12592	22.5439
	Fig 2e
	Astro	CD45 high	CD45low
	69.8	3.79	1.75
	70.6	5.9	1.71
	68	4.27	1.91
	70.7	7.57	1.5
	52.6	1.83	0.15
	65	0.91	0.033
	62.9	4.4	0.028
	54.1	2.21	0.19
	63.8	12.5	0.059
	60.8	6.7	0.031
	Fig 2f
	% of GFP cells						MFI
	in vitro			in vivo			in vitro			in vivo
	Untreated	1.82		46.1			Untreated	139		541
	IFnb 10	7.46		84.7			IFnb 10	227		1210
	IFnb 30	53.1		72.6			IFnb 30	683		1479
	IFnb 100	87.9		73.1			IFnb 100	1394		843
	IFnb 1000	97.5		61.9			IFnb 1000	3599		782
				63.2						615
				45.1						768
				52.2						727
				60.7						408
				30.1						482
				36						479
				34						1191
				74.8						1025
				58.8
	Fig 2g
	in vitro							in vivo
	IFNb0	IFnb 10	IFnb 100	IFnb 1000	IFnb 10000			1wk	2wks
	0.160474	0.0377983	1.08344	0.690631	1.49355			0.19452	0.840211
	0.167142	0.0495031	0.829449	1.01526	1.40755			0.296896	0.629714
	0.0512659	0.0436986	0.886999	1.17219	1.57159			0.455369	0.776173
	0.0729899	0.0442238	1.84056	0.943675	0.751157			0.207791	0.394221
	0.132084	0.0357897	1.43164	0.563434	1.06408			0.173679	0.754634
	0.0441421	0.0798307	0.746323	0.731084	1.13595			0.164594	0.256453
	0.182696	0.139403	0.763312	0.371852	0.993496			0.181763	0.237614
	0.0409623	0.0437715	0.856835	1.05919	1.84344			0.349478	0.412884
	0.0225984	0.0499301	2.00455	0.694058	1.92089			0.0752217	0.334946
	0.037491	0.148587	1.37665	0.950782	1.79675			0.373899	0.846581
	0.0286855	0.0760047	0.0416535	1.03828	0.854975			0.305597	0.532174
	0.0404509	0.074326	0.70921	0.474425	0.649191			0.0693278	0.698999
	0.0130703	0.0574168	0.833506	0.772768	1.08262			0.142303	0.482388
	0.0492488	0.0626525	0.681643	1.08122	1.16008			0.0947168	0.476054
	0.0210751	0.0533103	0.066633	0.692236	0.830293			0.171944	0.205158
	0.0468757	0.201719	0.781473	1.10019	1.34827			0.127944	0.60696
	0.113928	0.0524803	0.969342	1.09613	1.41621			0.246916	0.377378
	-0.0014248	0.0397907	0.866255	0.298312	0.75899			0.22932	0.338641
	0.16121	0.0439592	0.791862	1.47051	1.03124			0.242036	0.480024
	0.0353751	0.107251	0.791498	1.02288	1.07963			0.308141	0.170998
	0.0213143	0.161171	0.971967	1.10924	1.07439			0.00239132	0.191816
	0.0430617	0.129785	1.50091	0.33945	0.869707			0.0269413	0.194563
	0.045392	0.320332	1.23999	0.658704	1.05949			0.0224354	0.232219
	0.692773	0.142052	0.891438	0.952665	1.06211			0.472655	0.443767
	0.0268299	0.113451	1.07786	0.512154	1.13141			0.0412127	0.83467
	0.0614213	0.0678731	1.35906	0.671373	1.06248			0.303821	0.569742
	0.0542823	0.1004	0.846705	0.712232	1.14621			0.0208074	0.417544
	0.0394111	0.129397	1.54899	0.624998	1.12283			0.250145	0.522099
	0.0519739	0.040277	1.09821	0.0746373	1.49897			0.111475	0.420663
	0.0747851	0.0643031	0.697169	0.527289	1.20899			0.118348	0.38436
	0.0444034	0.081031	1.16608	0.748724	0.881351			0.0696716	0.602899
	0.140161	0.0719824	0.747957	0.469049	0.847298			0.0350489	0.821982
	0.07074	0.183851	1.41784	0.010472	1.1093			0.350565	0.69407
	0.0402276	0.0454552	0.841985	0.674389	0.850954			0.280117	0.117915
	0.176354	0.120385	1.43863	0.87383	0.999213			0.0711069	0.618878
	0.0438783	0.0903384	1.35946	0.969756	0.979167			0.353224	0.0689227
	0.0240804	0.0543693	0.240086	1.0371	1.36864			0.279924	0.0439617
	0.0517603	0.096541	1.32277	1.01747	1.0479			0.362258	0.377378
	0.14407	0.119343	0.202266	0.496091	1.31913			0.0220055	0.338641
	0.0371973	0.120938	1.22584	0.0516791	0.639372			0.134185	0.480024
	0.14006	0.0881232	1.33607	0.356406	1.47059			0.127347	0.170998
	0.128458	0.204381	0.496922	0.996278	1.24913			0.403351	0.191816
	0.113848	0.129824	0.16351	1.17235	1.30258			0.552476	0.194563
	0.162955	0.0403682	0.418782	0.477648	0.668147			0.451504	0.232219
	0.109073	0.050983	0.126508	0.670919	1.18219			0.14472	0.443767
	0.159905	0.113658	1.56752	1.16789	1.36184			0.359608	0.83467
	0.170328	0.0561011	1.41386	0.665865	1.31537			0.320505	0.569742
	0.0497862	0.0942939	0.856609	0.381897	1.31222			0.363538	0.417544
	0.078171	0.0340363	0.624103	0.04191	1.21735			0.30881	0.522099
	0.244254	0.425746	0.393592	1.19339	1.14601			0.114797	0.420663
	0.133326	0.0912308	0.0393176	1.22107	1.25194			0.00509792	0.38436
	0.152573	0.266517	0.294719	0.778319	1.44543			0.223448	0.602899
	0.0364363	0.100506	0.478158	0.631286	1.62767			0.180099	0.821982
	0.0349887	0.0957949	0.940208	0.746147	0.618631			0.0354077	0.69407
	0.189249	0.157518	0.0713334	1.26534	1.45214			0.217641	0.117915
	0.0167327	0.0499507	1.07021	1.00407	1.21345			0.136818	0.618878
	0.0211075	0.044179	1.06939	1.22693	1.09644			0.134793	0.0689227
	0.0549288	0.0787866	0.316717	0.431885	0.97797			0.372934	0.0439617
	0.173086	0.0709493	0.410919	0.564898	0.91039			0.113194	0.00539158
	0.0346128	0.0752799	0.324563	1.04657	0.947306				0.0416979
	0.0499637	0.0640443	0.620375	0.524113	0.994828				0.247318
	0.157698	0.944232	0.548103	0.962134	0.876734				0.142328
	0.0251562	0.0691657	0.302817	0.464183	0.67443				0.165146
	0.0609633	0.0554675	0.16886	0.540641	1.39927				0.0184906
	0.0292444	0.0606217	0.358114	0.542713	1.00582				0.097026
	0.0668967	0.0790023	1.01821	1.01336	1.1295				0.310832
	0.10645	0.0806261	0.349546	0.527824	0.974711				0.219671
	0.122873	0.0528817	0.373422	0.612918	0.940488				0.450171
	0.179854	0.901503	0.387752	0.771124	0.750171				0.272589
	0.048011	0.0438286	0.387958	0.995734	0.814953				0.220566
	0.0317266	0.122247	0.743049	0.738978	0.689968				0.23083
	0.0583712	0.314431	0.435442	0.448173	1.05092				0.592325
	0.0482557	0.136594	0.355251	0.675256	0.979256				0.355598
	0.066142	0.177055	0.670354	0.41136	1.5998				0.309837
	0.0550021	0.0750445	0.721219	0.782497	1.44158				0.32535
	0.0684604	0.0535321	0.107531	0.906771	0.78804				0.181613
	0.092867	0.0825234	0.174507	0.698447	0.679514				0.338418
	0.0989857	0.111678	1.09376	0.406373	1.38234				0.414395
	0.0580862	0.104663	0.855855	0.945786	0.848339				0.339992
	0.0781441	0.0299344	0.413853	0.892039	1.08084				0.43626
	0.0688475	0.0720218	0.182466	0.586363	0.594246
	0.0509185	0.0552528	0.172453	0.837425	1.3669
	0.0303617	0.0170478	0.100552	1.20675	0.56238
	0.107732	0.0909421	0.0632625	0.809298	0.845625
	0.0550493	0.202954	0.33357	0.563696	1.10313
	0.100174	0.0829755	0.366081	0.708129	1.12914
	0.0290982	0.106316	0.352053	0.317551	1.62745
	0.0261304	0.132341	0.344211	1.01299	1.06096
	0.032816	0.110831	0.258733	1.21751	1.32205
	0.0591614	0.0385261	1.23721	1.42968	1.04654
	0.0626339	0.0423075	1.00725	0.718686	1.28157
	0.137962	0.122867	0.726029	0.920964	0.942934
	0.0685925	0.0840491	0.310138	0.738001	0.749106
	0.0505052	0.148498	0.127438	1.14314	1.16029
	0.149013	0.0409582	0.216862	0.629615	1.06488
	0.148201	0.494585	0.842503	0.0513087	1.02529
	0.13787	0.160681	0.209605	0.59423	1.31074
	0.0840601	0.0624258	0.887544	0.105632	0.912264
	0.0410852	0.044199	0.380377	0.755062	1.40115
	0.0637124	0.141351	0.312931	0.62775	1.31868
	0.15617	0.0601123	0.383124	0.529004	1.12874
	0.0605161	0.131922	0.546678	0.59815	0.540531
	0.0541318	0.043047	0.293722	0.891135	0.998681
	0.109408	0.115188	0.400336	0.887105	1.31027
	0.0654133	0.0789883	0.134173	0.429832	1.15832
	0.143176	0.0593887	0.162561	0.856757	0.96965
	0.0549805	0.0383457	0.283067	0.790386	1.04494
	0.11205	0.0613172	0.379138	0.941956	0.951803
		0.108325	0.571461	0.838605	0.962561
		0.0376502	0.334882	1.01495	1.1426
		0.0578096	0.262401	0.656922	1.36017
		0.0845108	0.279883	1.33705	1.34277
		0.0563779	0.426701	0.744932	1.3413
		0.0570419	0.186244	0.906964	1.12633
		0.0388341	0.340777	0.414698	1.00511
		0.0458786		0.821564	1.37718
		0.070769		0.94165	1.45281
		0.0719538		0.655934	1.50284
		0.0331038		0.41133	1.70368
		0.230604		0.465096	1.73304
		0.176157		0.47535	1.04457
		0.0507793		0.383833	0.920705
		0.0546884		0.813909	1.39439
		0.0432474		0.520255	0.905774
		0.240509		0.0901382	1.00922
		0.0774774		0.592927	0.871604
				0.627414	1.08305
				0.553311	1.88813
				0.887534	1.10311
				0.3529	1.04225
				0.476344	0.973032
				1.48078	1.25826
				0.431649	1.66236
				1.34692	1.03965
				0.450668	1.8953
				0.778402
				1.47286
				0.68165
				1.38631
				0.425074
				1.405
				1.31824
				1.45722
				0.911187
				1.33131
				1.18867
				0.515938
				0.529019
				0.519808
				0.329823
				0.422081
				0.417248
				0.410147
				0.728599
				1.38232
				0.774458
				0.399923
				1.4731
				1.35505
				0.983722
				1.0727
				0.96034
				1.17152
				1.23592
				1.10875
				0.678438
				0.543249
				1.06787
				1.15157
				1.11654
				0.684589
				0.938722
				1.03655
				0.562968
				0.630103
				1.20627
				1.05461
				0.888256
				0.486965
				0.517723
				0.369668
				0.839136
				1.03467

## Sheet: Figure 3
	Fig 3e
	E0771
	IFIT1		BrM-				BrM+
		cre-	1	9.76314	1.30652	9.00523	2.92142	16.5501	9.60023	18.0316
		cre+	1.98787	7.28187	6.62638	7.92261	1.81545	5.00192	3.86119	3.96611
	ISG15		BrM-				BrM+
		cre-	1	4.61509	2.17483	9.47183	2.85143	13.4785	8.85509	25.6925
		cre+	1.39163	2.05556	3.03887	2.48178	0.467877	3.5208	4.8756	1.14041
	Yumm
	IFIT1		BrM-				BrM+
		cre-	1	5.23827	1.65228		11.196	22.9507	5.65527
		cre+	1	0.783069	1	2.4941	0.427334	0.91522	0.785565	0.535671
	ISG15		BrM-				BrM+
		cre-	2.5	1.91703	2.04186		26.5067	2.69514	11.6757
		cre+	1	1.99373	1	1.67081	0.396262	1.98591	0.709082	0.359032
	Fig 3f
	feamle-E0771			feamle-A7C11			male-E0771			male-Yumm
	cre-	cre+		cre-	cre+		cre-	cre+		cre-	cre+
	8480000	23500		35943450	9465000		484000	554000		8880	772000
	923000	164000		56180960	8270136		20900000	330000		79800	1020000
	621000	390000		34160000	11516504		682000	119000		23800000	50900
	4580000	606000		90097000	5958032		5610000	725000		4170000	23400
	2020000	66600		91030000	3462928		2690000	6110		20200000
	35400000	515000		9095920	3758536		1150000	39000		1620000
	91100000	4120000		16520000	1846448		3990000	265000		19300000
	41100000	294000		6299680	662704		7030000	26400		6320000
	84790000	8540000			516817		320000	344000		11100
	9228000	10500000			239901			229000		6160000
	6207000	8150000			253863			106000		24100000
	45800000	234900
	20150000	1643000
		3896000
		6057000
		666300

## Sheet: Figure 4
	Fig 4a
	naive CD45 low	naive CD45 high		femaleBrM-CD45low	femaleBrM-CD45high		maleBrM-CD45low	maleBrM-CD45high		femaleBrM+E0771Cd45low	femaleBrM+E0771Cd45high		maleBrM+E0771Cd45low	maleBrM+E0771Cd45high		maleBrM+yummCd45low	maleBrM+yummCd45high
	0.63	0.00981		0.18	0.03		0.52	0.031		4.41	17.6		0.92	9.5		11.2	22.1
	0.48	0.007		0.49	0.012		0.61	0.047		1.77	13.8		0.96	29.6		1.66	21.8
				0.23	0.00968		0.75	0.00819		4.39	22.7		6.66	8.49		3.8	5.7
				0.22	0.00181		0.84	0.01		2.22	15.1		2.97	25.1		5.56	16.26
				0.22	0.00262		0.25	0.064		3.06	17.7		1.57	7.73		1.29	13.5
				0.19	0.00698		0.27	0.00629		6.93	9.66		3.97	22.9		6.16	11.1
				0.13	0.016		0.21	0.022		2.79	15.9		5.23	31.3
										1.96	10.1		1.21	24.5
										3.71	16.6		2.24	16.56
										2.67	11.9		1.49	10.9
										2.57	24.5		2.57	16.47
										2.05	15.7
										2.26	14.7
										3.91	12.3
										6.23	9.76
										6.28	28.1
										5.81	30.3
										8.06	23.3
										3.4	3.43
										7.89	12.9
										3.38	12
										5.69	14.9
										1.09	3.52
										4.33	16.1
	Fig 4c
	M-MDSC				PMN-MDSC				Macrophage
	BrM	LM	blood		BrM	LM	blood		BrM	LM	blood
	59.22	24.89	13.64		2.4	19.02	19.67		28.05	23.06	3.99
	46.13	23.83	12.25		1.57	16.56	8.99		28.14	28.79	0.2
	45.55	13.95	22.57		2.19	12.53	10.89		33.24	10.02	1.32
	50.1	30.14	3.25		1.79	14.23	7.13		35.24	22.67	0.13
	41.06	32.51	6.9		6.08	15.16	10.87		24.14	23.57	0.09
	30.75	29.62	7.66		1.18	15.32	10.92		19.6	25.36	0.1
	55.63	31.91	8.62		4.53	18.23	15.75		17.3	20.23	0.05
	43.11	29.87	1.84		1.89	18.11	7.14		8.75	25.74	0.52
	38.18	25.81	5.62		3.07	19.99	8.525		8.76	25.11	0.08
	50.7	27.38	7.46		2.23	14.13	7.105		3.39	28.07	0.51
	68.58	12.07	4.99		1.26	18.93	15.07		24.47	23.08	0.01
	46.18	26.02			1.27	16.83			22.69	17.86
	51.3	21.31			1.29	19.7			13.98	11.21
	59	8.07			5.02	15.06			25.22	19.52
	45.74	10.84			3.24	29.5			3.86	22.76
	54.26	17.26			3.52	15.27			0.8	35.97
	38.58	36.99			1.24	26.43			2.6
		15.13
		20.62
	Fig 4d
	E0771
	M-MDSCcre-	M-MDSCCre+		P-MDSCcre-	P-MDSCCre+		TAMcre-	TAMcre+
	46.38	22.76		0.37	8.77		2.19	12.8
	40.87	12.6		2.69	5.36		9.64	16.04
	33	17.19		2.55	5.01		5.22	6.29
	20.38	12.05		5.36	7.04		16.42	6.03
	33.47	16.44		5.15	5.39		0	11.39
	64.35	14.04		0	1.84		0.51	8.1
	30.65	28.57		2.19	7.6		0	3.33
	62.86	12.4		0.61	5.72		1.83	18.64
	30.3	28.92		8.65	2.18		4.34	18.58
	14.35	22.88		4.1	3.93		16.38	13.83
	22.31	9.37		8.93	3.61		15.66	19.09
	23.14	12.15		0.32	3.67		1.31	9.67
	37.25	19.92		1	6.17		16.24	21.32
	41.83	21.86		1	5.91		11.98	15.35
	52.39	19.23		1.87	8.39		14.77	4.7
	15.42			1.88			24.88
	27.23			2.34			10.29
	Yumm
	M-MDSCcre-	M-MDSCCre+		P-MDSCcre-	P-MDSCCre+		TAMcre-	TAMcre+
	39.36	11.64		0.53	0.25		0.33	2.41
	20.25	12.16		0.13	16.38		0.91	0.33
	26.2	1.67		0.18	9.45		0.19	0.19
	21.5	2.08		0.12	20.53		0.7	0.48
	23.06	0.91		0	0.81		0	4.97
	17.5	9.97		1.11	3.43		12.85	2.34
	17.85	0.48		2.66	3.16		6.05	1.46
	22.44			0.5			12.54

## Sheet: Figure 5
	Fig 5d
	E0771
	CCL2		BrM-				BrM+
		cre-	1	0.48007	1.74713	3.27721	10.5994	56.2943	15.1376	42.5762
		cre+	2.94389	0.416393	4.3812	2.2	1.83121	2.05547	5.61158	1.55686
	Yumm
	CCL2		BrM-				BrM+
		cre-	1.123	0.27245	0.116717		10	6.92246	1.23306
		cre+	2.14505	0.467073	1.25	0.942955	0.779125	0.307858	1.12	0.903959
	Fig 5e
	e0771	M-MDSC							PMN-MDSC
		Al+ IgG	Al CM+ Neu CCL2		Co+ IgG	Co CM+ Neu CCL2			Al		Co
		0.274374	0.204487		1.99827	0.498274			1.14601		0.779287
		1.20233	0.456859		2.39301	0.601812			0.488964		0.539898
		1.5233	0.550043		2.50949	0.630285			1.36503		1.10017
	Yumm	M-MDSC							PMN-MDSC
		Al+ IgG	Al CM+ Neu CCL2		Co+ IgG	Co CM+ Neu CCL2			Al		co
		0.587896	0.518732		2.85303	0.864553			0.683746		0.773852
		0.708934	0.579251		4.63401	0.795389			0.784452		0.837456
		1.70317	0.873199		5.86167	1.50432			1.5318		1.96643
			1.49568		8.27378	2.62824
	Fig 5f
		E0771-female			E0771_male			Yumm-male
		WT	CCR2KO		WT	CCR2KO		WT	CCR2KO
		3080000	22000		1650000	133000		21900000	287000
		143000000	2190000		3110000	431000		33900000	34800
		1110000	646000		5660000	440000		2260000	1260
		123000	70000		23100000	297000		8540000	3240
		275000	67900		22400000	78100		3150000	37500
		9490000	6250		17200000	456000		111000	7220
		1110000	65400		14400000	2290000		9490000	4740
		97300	33000		8610000	768000		1090000	12800
		1160000	23600		1970000	17200000			49700
		12100000	4820		1930000	9050000			13600
		19900000	784000
		16900000	5990000
		5450000	383000
		10000000	3840000
		63500000	210000
		13300000	4600000
		23600000	464000
	Fig 5g
		E0771-female			E0771_male
		WT	CCR2KO		WT	CCR2KO
		47800000	1140000000		10100000	24600000
		13100000	2010000000		101000000	151000000
		3830000000	534000000		147000	132000000
		1280000000	15200000		284000	1680000
		807000	59800000		4440	71000000
		136000000	209000000		12300000	21200000
		343000000	20300000		224000000	55100000
		3190000	562000		294000000	19100000
		883000000	17900000		1050000	56400
		524000	15100000		694000
		277000000	1920000
		1820000	1520000
			528000
	Fig 5h
	E0771	M-MDSC WT	M-MDSC KO		P-MDSC WT	P-MDSC KO		TAM WT	TAM KO
		45.74	4.24		1.24	11.84		3.86	17.15
		46.18	6.54		5.02	8.54		22.69	4.33
		68.58	8.03		1.29	10.58		24.47	21.12
		22.75	17.96		1.18	2.91		24.14	12.46
		46.13	3.13		1.57	3.13		28.14	8.65
		59.22	3.87		2.4	17.93		28.05	9.22
		50.1	0		1.79	5.41		35.24	2.7
		28.18	13.89		3.07	13.1		17.3	9.15
	Yumm	M-MDSC WT	M-MDSC KO		P-MDSC WT	P-MDSC KO		TAM WT	TAM KO
		15.17	0.64		0.88	2.68		7.66	1.61
		17.3	0.54		0.81	0.54		6.58	3.23
		56.51			0.84			8.92
		12.41			1.17			2.11
		27.62			2.01			2.93

## Sheet: Figure 6
	Fig 6a
	PMC6449168_							GSE125989							GSE14020							MDMela
	Lymphoid			Myeloid				Lymphoid			Myeloid				Lymphoid			Myeloid				Lymphoid			Myeloid
	brain mets	primary		brain mets	primary			brain mets	primary		brain mets	primary			brain mets	lung		brain mets	lung			Brain	Extracranial		Brain	Extracranial
	0.0779648	0.245572		0.136477	0.17795			0.509938	0.663155		0.250394	0.187726			0.288708	0.274627		0.216074	0.213742			0.160112	0.721481		0.300967	0.49199
	0.0805772	0.389961		0.0617078	0.225095			0.539214	0.570957		0.209072	0.194369			0.194811	0.284763		0.291697	0.228819			0.146459	0.460065		0.169	0.208035
	0.138882	0.112138		0.215319	0.288896			0.543	0.574705		0.217945	0.223758			0.211744	0.267786		0.259742	0.32071			0.196067	1.06855		0.137179	0.471807
	0.0985571	0.144956		0.0781142	0.23715			0.575682	0.663409		0.183594	0.172524			0.261185	0.333992		0.18505	0.231666			0.192217	0.684309		0.152196	0.225536
	0.152056	0.395801		0.22043	0.343273			0.517913	0.539812		0.260638	0.274518			0.227565	0.29814		0.238056	0.213108			0.601718	0.618084		0.169329	0.619253
	0.100662	0.218574		0.16883	0.210285			0.496261	0.55774		0.307789	0.315836			0.192321	0.30557		0.265613	0.26424			0.121263	0.118073		0.0605943	0.0525864
	0.130709	0.294932		0.231577	0.27119			0.492007	0.635718		0.29061	0.216277			0.222493	0.299166		0.224868	0.241033			0.181687	1.12055		0.211105	0.235389
	0.025676	0.0871139		0.168737	0.238503			0.499549	0.533705		0.288721	0.2614			0.280599	0.291583		0.187618	0.206444			0.235732	0.857511		0.30452	0.385579
	0.0941576	0.176953		0.165847	0.322952			0.716346	0.66523		0.20564	0.193245			0.175805	0.486954		0.266012	0.247961			0.278115	0.491754		0.0983605	0.274605
	0.0536393	0.307819		0.092619	0.160916			0.587117	0.59195		0.225783	0.230587			0.221209	0.270704		0.231014	0.274449			0.652697	0.187925		0.271083	0.103436
	0.109532	0.22093		0.172385	0.214701			0.536891	0.559396		0.327203	0.256593			0.215535	0.315301		0.237067	0.215925			1.11611	0.620879		0.361965	0.271798
	0.0822527	0.102162		0.144744	0.167428			0.629829	0.625913		0.22017	0.259845			0.17537	0.280812		0.293858	0.218884			0.137505	1.50825		0.226086	0.227101
	0.0949616	0.190203		0.0982704	0.260314			0.664745	0.667989		0.138977	0.151128			0.232599	0.337175		0.18832	0.133301			0.193069	0.73844		0.115059	0.339095
	0.0929239	0.372186		0.135434	0.202244			0.514072	0.577344		0.264814	0.287284			0.215153	0.283884		0.220389	0.1925			0.231199	0.383011		0.168213	0.194005
	0.0779373	0.148035		0.29386	0.147068			0.608179	0.626588		0.25363	0.213462			0.3053	0.16996		0.118274	0.309588			0.383673	0.658022		0.450261	0.0975266
	0.361989	0.349353		0.268857	0.20824			0.569395	0.651576		0.202831	0.224385			0.264736	0.333543		0.162894	0.131435			0.241611	0.28649		0.154305	0.0908666
	0.0971698	0.141807		0.0816741	0.207876										0.275195	0.178217		0.141854	0.284268			0.246449	0.313217		0.299185	0.185739
	0.220248	0.439797		0.150213	0.179096										0.186168	0.213275		0.274147	0.325714			0.768333	0.639107		0.685073	0.311972
	0.464738	0.349162		0.230252	0.333757										0.260608			0.244539				0.40672	0.429226		0.310688	0.21388
	0.290482	0.514069		0.188269	0.199036																	0.247585	0.808207		0.185498	0.197098
	0.0803163	0.22856		0.22071	0.158581																	0.376857	1.35998		0.138571	0.385467
																						0.200633	0.247225		0.120827	0.200196
																						0.213014	0.318785		0.213588	0.2958
																						0.235042	0.347243		0.203424	0.135751
																						0.0722842	0.399233		0.27929	0.197813
																						0.110624	0.114708		0.177211	0.0877048
																						0.149678	0.333844		0.249889	0.386657
																						0.141953	0.530891		0.139618	0.260092
																						0.348688	0.224444		0.234809	0.184248
																						0.23451	0.288537		0.181792	0.211223
																						0.157203	0.267908		0.209467	0.29211
																						0.440567	0.131551		0.290204	0.176237
																						0.126131	0.678423		0.303998	0.66882
																						0.441225	0.424818		0.33211	0.165361
																						0.649884	0.66481		0.431022	0.463873
																						0.205089	0.198347		0.283937	0.237691
																						0.160331	0.565349		0.0480677	0.488537
																						0.129495	0.306303		0.170962	0.303549
																						0.42525	0.255427		0.160459	0.260418
																						0.251047	0.750212		0.437871	0.552672
																						0.158363	0.266652		0.0978272	0.177768
																						0.352351	0.152613		0.281413	0.113817
																						0.302911	0.248894		0.330528	0.386881
																						0.192211	0.579982		0.159842	0.22022
																						0.203532	0.600152		0.23399	0.283523
																						0.290699	0.565813		0.27826	0.283
																						0.421862	0.445539		0.20986	0.269549
																						0.422098	0.204068		0.233907	0.172949
																						0.265967	0.265886		0.311545	0.135491
																						0.255566			0.408512
																						0.263885			0.347143
																						0.10819			0.153306
																						0.292849			0.384438
																						0.161376			0.287314
																						0.192772			0.151857
																						0.349707			0.123698
																						0.134268			0.123995
																						0.701007			0.611251
																						0.215702			0.658399
																						0.257421			0.341574
																						0.269411			0.223931
																						0.211087			0.183468
																						0.190674			0.149903
																						0.16234			0.212929
																						0.375843			0.178839
																						0.302127			0.168215
																						0.135738			0.222131
																						0.350091			0.143251
																						0.343464			0.265461
																						0.250495			0.134348
																						0.142413			0.0875928
																						0.250892			0.404154
																						0.289064			0.201586
																						0.26761			0.199485
																						0.308814			0.177613
																						0.127157			0.142768
																						0.259001			0.191204
																						0.123166			0.171165
																						0.310574			0.315596
																						0.18224			0.319748
																						0.601927			0.147868
																						0.197595			0.233895
																						0.599812			0.234741
																						0.229153			0.444855
																						0.191461			0.304804
																						0.434857			0.556033
																						0.36829			0.37354
																						0.344589			0.35364
	Fig 6b
	total immune
	Brain	Extracranial		Brain	Extracranial		Brain	Extracranial
	1.59	90.4		0.13	83.2		1.46	7.2
	1.26	86.03		0.42	82.12		0.84	3.91
	21.94	86.11		18.45	83.33		3.48	2.78
	39.8	69.18		35.14	65.75		4.67	3.42
	95.67	25.66		86.26	18.86		9.41	6.8
	70.17	46.26		49.6	27.42		20.58	18.84
	4.96	53.66		3.68	51.22		1.28	2.44
	51.09	83.33		45.54	79.76		5.56	3.57
	0.71	83.67		0.24	81.62		0.47	2.04
	80.71	73.13		65.77	60.76		14.94	12.37
	84.07	63.86		80.67	57.13		3.4	6.73
	2.69	80.55		1.49	61.57		1.19	18.98
	70.92	45.58		67.73	41.66		3.19	3.92
	67.86	48.46		55.73	43.72		12.13	4.74
	18.5972	27.58		1.97	17.76		16.62	9.82
	15.3424	84.47		9.19	73.24		6.15	11.22
	1.16092	69.3		0.62	61.98		0.54	7.32
	57.9644	37.69		55.42	34.93		2.54	2.76
	0.030371	78.19		0	26.42		0.03	51.77
	34.4363	36.18		31.77	23.37		2.66	12.81
	83.2872	30.2		80.7	10.37		2.59	19.83
	54.8592	32.38		27.79	12.14		27.07	20.23
	0.670198	90.06		0.26	76.97		0.41	13.09
	34.7689	22.19		28.18	16.88		6.59	5.31
	0.30581	27.56		0.07	18.93		0.23	8.62
	17.9618	10.94		17.34	8.02		0.62	2.92
	11.0163	8.62		5.59	6.65		5.43	1.97
	9.83451	10.53		0.14	5.51		9.69	5.02
		68.54			66.87			1.68
		56.66			52.81			3.85
		82.11			77.16			4.95
		26.6			19.78			6.82
		16.79			11.01			5.78
		91.69			87.88			3.81
	Fig 6c
	breast cancer																							Melanoma
	MCP			GSE14020 (MSKCC)							GSE125989 (paraffin)							PMC6449168 (Paired RNAseq)								Melamoma (MDAnderson)
			brain	mono		neutr		T cell			brain	mono		neutr		T cell		brain	mono		neutr		T cell			brain	mono		neutr		T cell
	r			0.3456		0.1649		0.4368				0.2324		-0.2118		-0.02059			0.6896		-0.07273		0.6195				0.6914		0.02992		0.635
	P (one-tailed)			0.0736		0.2499		0.0307				0.1926		0.2149		0.4716			0.0003		0.377		0.0014				<0.0001		0.391		<0.0001
	P value summary			ns		ns		*				ns		ns		ns			***		ns		**				****		ns		****
			Lung	mono		neutr		T cell			primary	mono		neutr		T cell		primary	mono		neutr		T cell			extracranial	mono		neutr		T cell
	r			0.1703		0.1311		0.3024				0.4353		0.1882		0.3294			0.3442		0.2052		0.3				0.4438		-0.1379		0.6019
	P (one-tailed)			0.2497		0.3021		0.1113				0.0468		0.242		0.1063			0.0633		0.1861		0.0932				0.0007		0.1724		<0.0001
	P value summary			ns		ns		ns				*		ns		ns			ns		ns		ns				***		ns		****
	Fig 6d
	E0771				Yumm
	DSMO	Cen	15a		DSMO	cen	15a
	36200000	4550000	11800000		69400	34.3	4370
	134000000	2580000	2200000		15300000	788	1590
	6720000	62100000	24200000		218000	812	637
	14000000	7970000	1140000		78600	1600	5130
	44800000	1650000	14600000		965000	371	2830
	351000000	1320000	1330000		32900	94.7	1950
	17400000	65000000	7500000		3210	1280	1090
	517000000	22100000	6940000		4120	1810	2070
	490000000	417000	2970000		2840		1070
	823000000
	Fig 6e
	DMSO	CEN
	43100000	163000
	103000000	4390000
	59400000	13000
	17200000	24400
	4660000	16200000
	12400000	74200
	11700000	132000
	133000000	18200000
	21000000
	Fig 6f	0 = alive	1 = death event
	E0771				Yumm
	Day Post IC	DMSO	CEN		Day Post IC	DMSO	CEN
	28	0	0		28	0	0
	28		0		28	0	0
	28		0		28	0	0
	28		0		28	0	0
					28		0
	18	1			28		0
	18	1			28		0
	19	1	1		17	1
	19	1			17	1
	19	1
					19	1
	20	1	1
					20	1
	21	1	1
					27		1
	22	1	1
	22	1	1
	22		1
					30	0	0
	23	1	1		30	0	0
	23	1			30	0	0
					30	0	0
	24	1			30	0	0
					30	0	0
	27		1		30	0	0
	27		1		30	0	0
					30		0
	28		1		30		0
					30		0
					24		1
	28	0
					28	1	1
	16	1	1		28	1
	16	1			28	1
	16	1			28	1
					28	1
	17		1
	17		1
	18	1	1
	18	1
	18	1
	19	1	1
	19	1	1
	19	1	1
	19	1
	20	1	1
	20	1	1
	20	1	1
	21		1
	24		1
	24		1
	25		1
	26		1

## Sheet: Figure S2
	Sup Fig. 2e
	E0771				Yumm
		BrM-	BrM+			BrM-	BrM+
	exp1	1	2.165			BrM-	BrM+
					exp1	3.526	3.069
	exp2	1	0.413			1	0.983
			0.316			2.242	1.723
							1.021
	exp3	3.672	2.098
		0.718	1.581		exp2	1	2.417
			0.841			1.361	0.462
						2.155	1.212
						1.155	3.237
	Sup Fig. 2f
	wt	yfp
	172	178
	198	195
	164	167
	Sup Fig. 2g
	BrM-	BrM+
	1.44	5.5
	0.83	6.21
	1.3	4.99
	1	7.45
	1.15
	Sup Fig. 2h
	% of GFP cells						MFI
	in vitro			in vivo			in vitro			in vivo
	Untreated	1.14		60.4			Untreated	952		4392
	IFnb 10	37.4		73.4			IFnb 10	2376		5663
	IFnb 30	45.4					IFnb 30	4925
	IFnb 100	72.3					IFnb 100	5998
	IFnb 1000	79.6					IFnb 1000	10758

## Sheet: Figure S3
	Sup Fig. 3d
	day	cre-
	0	0.895676	0.936738	0.934172	0.977801	1.03298	0.994482	1.01116	1.0997	1.06249	1.05479
	1	0.650584	0.741691	0.840498	0.929039	1.02528	0.973951	1.21776	0.971385	0.809701	0.822533
	2	0.690363	0.736558	0.858463	0.890543	0.98165	0.973951	0.920056	0.940588	0.929039	0.85718
	3	0.850764	0.902092	0.973951	1.04966	1.19338	0.964969	1.06506	1.09842	1.07019	1.024
	4	1.28192	1.26395	1.25626	1.3448	1.42949	1.63993	1.43077	1.39997	1.36276	1.314
	5	1.25882	1.25754	1.63352	1.58091	1.72719	1.5129	1.55011	1.58347	1.61042	1.56038
	day	cre+
	0	0.841916	0.886055	0.989047	0.961256	0.979238	1.02011	1.02174	1.08877	1.10512	1.10675
	1	0.879516	1.08223	1.14762	1.17378	1.27187	1.14272	1.21955	0.992316	1.03973	1.03482
	2	0.815759	0.88769	0.998856	0.956351	0.923655	0.941638	1.07569	1.04299	0.951447	0.972699
	3	0.96616	1.06098	1.11002	1.23426	1.33235	1.36505	1.3062	1.39447	1.4239	1.39774
	4	1.36832	1.50074	1.47458	1.41409	1.62661	1.58901	1.9503	1.74759	1.59392	1.66094
	5	1.23917	1.30129	1.38467	1.45169	1.67729	1.71489	1.68383	1.66748	1.75086	1.75903
	Sup Fig. 3e
		% live			count
		Cre+	Cre-		Cre+	Cre-
		95.3	97.1		15938900	28117830
		98.1	99.3		17521570	12238060
		98.6	98.5		12293980	14244100
		97.2	98.8		10869620	7482179
		97.6	98.7		10268040	3507534
		97			16088450
	Sup Fig. 3g
	area	photon
	1580.88	68000
	218465	755000
	517206	2110000
	923622	7800000
	Sup Fig. 3h
	Untreated	IFN 10	IFN100	IFN1000	IFN10,000
	0.89	0.302	0.7	0.628	0.444
	0.621	0.742	0.876	0.593	0.383
	1.15	1.29	0.83	0.719	0.388
	0.969	1.07	0.809	0.422	0.468
	0.642	0.925	0.694	0.56	0.412
	0.782	1.5	1.02	0.507	0.356
	0.885	1.32	1.11	0.585	0.556
	1.66	1.28	1.09	0.666	0.447
	1.5	1.31	1.12	0.569	0.774
	0.898	1.28	0.883	0.402	0.233

## Sheet: Figure S4
	Sup Fig. 4d
	M-MDSC			PMN-MDSC			Marophage
	YummBrM	Yumm blood		YummBrM	Yumm blood		YummBrM	Yumm blood
	35.17	9.86		2.68	33.01		16.1	0.02
	27.3	5.58		0.54	9.05		3.23	0.05
	56.51	8.48		0.88	24.98		7.66	1.61
	32.41	4.94		0.81	33.27		6.58	0.02
	27.62	15.83		0.84	19.95		8.92	0.01
	39.36			1.17			21.1
	20.25			2.01			2.93
	28.03			1.11			12.85
	26.2			2.66			6.05
	21.5			0.5			12.54
	23.06			3.43			22.34

## Sheet: Figure S5
	Sup Fig. 5c
			DMEM 10 % FBS									DMEM 10 % FBS
		IFNb:	0	10	100	10^3	10^4				IFNb:	0	10	100	10^3	10^4
								ladder									ladder
								250
								150									250
		p-STAT1						100									150
								75			p-STAT3						100
																	75
								50
		Actin-beta									Actin-beta						50
								37
																	37
								25
																	25
	Sup Fig. 5g
	pDC			cDC1			cDC2			moDC
	WT	CCR2KO		WT	CCR2KO		WT	CCR2KO		WT	CCR2KO
	0.4	1.4		2.8	2.1		9.9	10.1		8.7	6.5
	0.8	1		1.9	2.2		10.4	2.5		21.7	2.6
	0.6	1.5		1.8	2.2		7	4		19.7	4
	1.1	1.1		1.1	1.8		9	4.9		11.1	3.1
	0.7	1		0.9	0.7		10	5.9		5.1	12.1
	1.2	1.7		1.6	1.1		4.7	6.4		8.7	2.3
	1	1.2		1	2.2		4.4	5.7		18.7	3.1
	0.5	1.6		2.2	3.2		6.4	7.1		11.7	2.8
	0.4			2.6			14.9			14.4
	1			0.5			4.4			1.8
				2.8			7.1			18.8

## Sheet: Figure S6
	Sup Fig. 6a
	PMC6449168_							GSE125989							GSE14020							MDMela
	xCell			Cibersort				xCell			Cibersort				xCell			Cibersort				xCell			Cibersort
	Brain	Primary		brain mets	primary			Brain	Primary		brain mets	primary			brain	lung		brain mets	lung			Brain	Extracranial		Brain	Extracranial
	0.0113487	0.037536		0.214441	0.423522			0.324607	0.443296		0.760332	0.850881			0.430355	0.405268		0.504781	0.488369			0.482081	0.544546		0.461078	1.21347
	0.0108338	0.128195		0.142285	0.615056			0.288559	0.22178		0.748286	0.765326			0.421966	0.622785		0.486507	0.513582			0.299201	0.225607		0.315459	0.6681
	0.0388671	0.047634		0.3542	0.401034			0.264491	0.302538		0.760946	0.798464			0.313997	0.663901		0.471486	0.588495			0.363068	0.239141		0.333246	1.54036
	0.00066855	0.0251753		0.176671	0.382106			0.309093	0.334981		0.759276	0.835932			0.326888	0.614138		0.446235	0.565658			0.350873	0.353043		0.344413	0.909845
	0.0127032	0.142735		0.372485	0.739074			0.251887	0.317881		0.778551	0.814329			0.24736	0.538719		0.465621	0.511248			0.719151	1.05467		0.771046	1.23734
	8.09e-18	0.00111156		0.269492	0.428859			0.303547	0.460426		0.80405	0.873577			0.315426	0.538569		0.457935	0.56981			0.111521	1.03707		0.181858	0.17066
	0.00969199	0.0374734		0.362286	0.566121			0.210326	0.371018		0.782617	0.851995			0.307588	0.568683		0.447361	0.540199			0.435409	0.63532		0.392793	1.35594
	0.00461112	0.0121785		0.194413	0.325617			0.260701	0.22806		0.78827	0.795105			0.183761	0.609647		0.468217	0.498027			0.640956	0.408768		0.540252	1.24309
	0.0206932	0.0421861		0.260005	0.499904			0.434008	0.419569		0.921986	0.858475			0.254113	1.07089		0.441817	0.734915			0.414333	0.688439		0.376475	0.76636
	0.00676739	0.0101522		0.146258	0.468735			0.354487	0.224578		0.8129	0.822536			0.186534	0.636746		0.452223	0.545152			0.927313	0.374333		0.92378	0.291362
	0.00420023	0.00578426		0.281917	0.435631			0.436679	0.377326		0.864094	0.815988			0.30198	0.504993		0.452603	0.531226			1.19425	0.530005		1.47808	0.892677
	0.00826948	0.00108847		0.226996	0.26959			0.406788	0.341716		0.849999	0.885758			0.225977	0.360013		0.469228	0.499697			0.442403	0.78451		0.363591	1.73535
	0.00776565	0.0314943		0.193232	0.450517			0.142797	0.313499		0.803722	0.819117			0.167913	0.250952		0.420919	0.470476			0.212071	0.514859		0.308128	1.07753
	0.0110849	0.0663405		0.228358	0.57443			0.271654	0.486533		0.778886	0.864629			0.256619	0.403792		0.435542	0.476385			0.450693	1.27592		0.399412	0.577016
	0.0477026	0.00813493		0.371797	0.295103			0.31455	0.401133		0.861809	0.84005			0.133353	0.342097		0.423574	0.479548			0.74949	0.422446		0.833934	0.755549
	0.0303117	0.041568		0.630846	0.557593			0.131132	0.533279		0.772226	0.875961			0.0558854	0.217508		0.427629	0.464978			0.397105	0.293432		0.395917	0.377357
	0.00206028	0.0155312		0.178844	0.349683										0.0817603	0.287795		0.417049	0.462485			0.507872	0.793329		0.545635	0.498956
	0.0245574	0.0907248		0.370461	0.618894										0.212858	0.610868		0.460314	0.538989			1.18358	0.407726		1.45341	0.951079
	0.113178	0.0405436		0.69499	0.682919										0.243577			0.505147				0.635796	0.571598		0.717408	0.643106
	0.0795234	0.0770585		0.478751	0.713106																	0.425457	0.742096		0.433083	1.00531
	0.0218491	0.00407995		0.301026	0.387141																	0.422752	0.685132		0.515428	1.74545
																						0.281998	0.892072		0.32146	0.447421
																						0.337408	0.659254		0.426603	0.614585
																						0.380949	0.531482		0.438466	0.482994
																						0.511359	0.380006		0.351574	0.597046
																						0.314502	1.09514		0.287835	0.202413
																						0.347816	0.748646		0.399567	0.720501
																						0.293342	0.474451		0.281571	0.790983
																						0.583777	0.94609		0.583497	0.408692
																						0.378109	0.941906		0.416302	0.49976
																						0.33965	0.225289		0.366669	0.560019
																						0.533593	0.489769		0.730771	0.307787
																						0.451582	0.150628		0.430129	1.34724
																						0.669861	1.12478		0.773335	0.590179
																						0.879298	0.888715		1.08091	1.12868
																						0.521076	0.623095		0.489026	0.436037
																						0.309736	0.632709		0.208398	1.05389
																						0.313608	0.339297		0.300456	0.609852
																						0.423541	0.699778		0.585709	0.515846
																						0.86328	1.20107		0.688918	1.30288
																						0.316161	0.763451		0.256191	0.44442
																						0.519808	0.952099		0.633764	0.26643
																						0.567038	0.51134		0.633439	0.635775
																						0.32712	0.561799		0.352053	0.800201
																						0.403738	0.642999		0.437522	0.883675
																						0.632123	0.639437		0.568958	0.848813
																						0.470249	0.387806		0.631722	0.715088
																						0.634454	0.413925		0.656005	0.377016
																						0.601869	0.531149		0.577511	0.401377
																						0.771735			0.664079
																						0.704136			0.611028
																						0.243619			0.261496
																						0.571469			0.677287
																						0.537978			0.448689
																						0.326673			0.344629
																						0.461181			0.473405
																						0.397181			0.258263
																						1.00094			1.31226
																						1.03459			0.874101
																						0.570459			0.598995
																						0.365739			0.493342
																						0.377292			0.394556
																						0.289649			0.340577
																						0.382009			0.375269
																						0.4999			0.554683
																						0.483215			0.470343
																						0.236537			0.357869
																						0.546546			0.493342
																						0.546432			0.608924
																						0.331653			0.384843
																						0.192512			0.230005
																						0.683682			0.655046
																						0.408048			0.49065
																						0.483095			0.467095
																						0.448794			0.486428
																						0.283851			0.269925
																						0.403056			0.450205
																						0.313136			0.294331
																						0.635284			0.62617
																						0.660134			0.501987
																						0.762995			0.749795
																						0.365036			0.43149
																						0.691744			0.834553
																						0.74441			0.674008
																						0.606975			0.496265
																						0.83249			0.99089
																						0.72398			0.74183
																						0.565418			0.698229
	Sup Fig. 6b
	PMC6449168_T cell						PMC6449168_monocytic						GSE125989_T cell						GSE125989_monicytic						GSE14020-T cell						GSE14020-Monocytic						MDMela_T cell						MDMela_monocytic
	cibersort			MCP			cibersort			MCP			cibersort			MCP			cibersort			MCP			cibersort			MCP			cibersort			MCP			cibersort			MCP			cibersort			MCP
	brain mets	primary		brain mets	primary		brain mets	primary		brain mets	primary		brain mets	primary		brain mets	primary		brain mets	primary		brain mets	primary		brain mets	lung		brain mets	lung		brain mets	lung		brain mets	lung		Brain	Extracranial		Brain	Extracranial		Brain	Extracranial		Brain	Extracranial
	0.0561816	0.0801699		0.92494	4.1966		0.0945573	0.172259		10.1493	17.1145		0.153774	0.213893		9.85552	12.4004		0.15185	0.153422		12.0891	12.8156		0.169989	0.199407		-0.886342	-0.855849		0.119813	0.146786		-0.330738	-0.51368		0.109099	0.47972		136.667	399.2		0.265082	0.478083		1329.43	2545.86
	0.0135361	0.261016		0.905106	11.9365		0.0558998	0.134161		6.68386	24.9065		0.26377	0.254141		8.3064	10.277		0.142452	0.0698927		10.5976	10.1229		0.130643	0.184549		-0.991703	-0.83706		0.255523	0.140624		-0.0717623	-0.029399		0.050744	0.144343		31.6	154.533		0.0700632	0.164776		334.714	1168.57
	0.0735971	0.0433835		4.03931	3.7456		0.211671	0.252894		21.3433	28.53		0.242118	0.236881		8.56541	12.0534		0.0978766	0.131209		8.20794	9.98377		0.162186	0.190986		-0.96156	-0.58061		0.238637	0.232395		-0.304705	0.380534		0.104825	0.851861		142.067	208.533		0.108292	0.454765		795.143	1060.43
	0.0588796	0.0819241		1.83952	4.48074		0.0619699	0.186179		7.00242	37.6382		0.1555	0.311731		10.1604	12.2823		0.131988	0.123354		7.00838	12.1957		0.178327	0.284856		-1.04292	-0.514067		0.10016	0.169514		-0.736191	-0.268627		0.144033	0.530325		162.467	56.6		0.0924818	0.225536		1867	191.143
	0.0400406	0.153701		3.1024	11.1193		0.168415	0.313457		16.7854	23.7519		0.151283	0.177366		8.85901	9.80694		0.174725	0.15266		11.2178	11.0505		0.156391	0.189574		-1.17801	-0.809601		0.161678	0.118364		-0.336856	-0.381385		0.440318	0.442826		204.467	272.333		0.161344	0.612436		772.286	2423.57
	0.0668544	0.125724		1.86756	4.32045		0.13926	0.112803		9.14971	16.0805		0.166454	0.208504		10.3715	13.8631		0.221304	0.153168		13.6928	11.1315		0.134728	0.228953		-1.24893	-0.690955		0.181302	0.226146		-0.581337	0.0298741		0.0647446	0.0603817		52.3333	415.8		0.0469827	0.0447766		63.8571	912.857
	0.0655055	0.162812		2.7131	7.87355		0.180926	0.242641		10.044	20.8702		0.17308	0.207368		11.0351	11.3128		0.171144	0.139013		13.8938	12.8014		0.178728	0.174282		-1.28485	-0.78014		0.136001	0.108577		-0.160695	-0.0262864		0.103513	0.685049		97.4	54.1333		0.211105	0.213713		1647.29	529.571
	0.0178841	0.043472		0.578642	1.13313		0.139697	0.129913		11.0389	20.9644		0.214724	0.225693		10.8338	10.6263		0.23484	0.162308		11.7309	13.3098		0.193009	0.176113		-1.56501	-0.593557		0.101511	0.113339		-0.478986	0.0189728		0.149183	0.576649		111.667	90.2		0.157668	0.376449		424.857	739.714
	0.0662768	0.0950532		1.55495	4.85843		0.0904091	0.295355		20.9522	27.4245		0.332895	0.374308		13.545	13.2978		0.0819145	0.144657		12.3514	10.6787		0.137328	0.244685		-1.51564	-0.223918		0.227145	0.194625		-0.771721	1.10912		0.147177	0.358281		213.267	214.6		0.0693689	0.274184		710.857	1376
	0.0363167	0.0806289		0.576749	3.42193		0.0483506	0.0864217		5.86779	17.8956		0.138753	0.242697		9.20763	11.5813		0.136659	0.133447		9.40522	9.66625		0.167908	0.194418		-1.5629	-0.660496		0.142856	0.234498		-0.506442	-0.00537208		0.559667	0.0946365		177.4	90.7333		0.270925	0.0846554		712.571	307.143
	0.0627024	0.114535		1.12823	3.43609		0.0945334	0.165404		15.6169	25.775		0.162833	0.221087		11.9238	10.5692		0.194841	0.147904		12.7869	12.4674		0.167981	0.179045		-1.21424	-0.662567		0.152839	0.162364		-0.622719	0.0445305		0.898321	0.470219		441.267	689.533		0.358111	0.257862		1250.57	2884.71
	0.0427058	0.0312524		1.33117	2.08269		0.0726047	0.133154		13.1957	12.8373		0.169238	0.25221		11.1516	11.8669		0.0679857	0.182273		12.9591	14.7668		0.13112	0.189968		-1.51516	-1.0388		0.237384	0.13322		-0.0446508	0.110004		0.0783879	0.963211		21	210.8		0.213949	0.227101		518.857	479.429
	0.055955	0.116051		1.28825	5.49386		0.0551258	0.174685		19.1588	24.8988		0.282375	0.294382		10.7342	9.27117		0.070915	0.123627		11.2907	11.4632		0.193592	0.194709		-1.55643	-0.980206		0.140175	0.0945813		-1.00469	-0.730937		0.120325	0.42182		30.3333	488.6		0.070691	0.308406		197.857	1718.14
	0.0400689	0.264064		1.48856	9.33888		0.0693028	0.132346		12.3224	21.4456		0.2114	0.21864		9.83301	12.935		0.111113	0.207126		9.28044	10.2107		0.142355	0.164767		-1.26929	-0.861293		0.181404	0.0996441		-0.91642	-0.66663		0.209978	0.222186		30.5333	457.867		0.12065	0.18871		432.286	1243.14
	0.0471808	0.0778155		2.16645	2.00076		0.258068	0.137919		38.2263	43.1985		0.249505	0.209451		12.5325	10.8451		0.204062	0.105594		12.7092	9.02296		0.222781	0.118229		-1.58809	-1.20104		0.0519846	0.261623		-1.25252	0.12016		0.324695	0.393076		366.467	242.667		0.448391	0.0967257		3324.29	505.714
	0.103297	0.171224		8.19015	8.93837		0.244325	0.175808		31.4725	42.8518		0.186313	0.231482		10.4321	12.2826		0.133578	0.187226		11.6291	12.7142		0.218981	0.144187		-1.65903	-1.03765		0.119267	0.0905568		-0.569285	-0.491966		0.162166	0.168454		140.067	753.733		0.10788	0.0796269		1096.14	1672.43
	0.0633383	0.086228		0.860542	2.64235		0.0553429	0.172448		4.76069	19.9222														0.216218	0.140079		-1.49699	-1.51533		0.0799008	0.226197		-1.29546	-0.826297		0.198154	0.240396		95.2667	467.467		0.251059	0.149146		1216	1209
	0.11956	0.242012		4.29477	10.272		0.0982055	0.142571		12.8079	20.1261														0.140208	0.141237		-1.34816	-1.09513		0.241976	0.216074		-0.909619	0.183222		0.649963	0.596201		1185.33	616.267		0.621922	0.284589		3464.29	2808.86
	0.179424	0.159965		8.68349	10.387		0.185639	0.296023		26.0756	30.4556														0.178503			-1.5212			0.172142			-0.237372			0.33284	0.275943		364.333	55.0667		0.233144	0.181572		1316	131.571
	0.131193	0.260619		4.00334	11.3846		0.182518	0.100738		29.419	30.2196																										0.185043	0.463507		117	391.867		0.160969	0.173158		960.286	511.429
	0.0463847	0.0724669		1.16182	3.02523		0.113094	0.0851575		27.1583	13.9525																										0.253825	1.06061		78.1333	202.2		0.134991	0.385467		426.571	1013
																																					0.130726	0.215598		67.4	341.333		0.11811	0.195806		328	1244.14
																																					0.127768	0.303314		59.2667	51.2		0.133289	0.201843		475.857	429.429
																																					0.121123	0.162719		52.8	362.067		0.196401	0.113767		288.286	1086
																																					0.0556931	0.344087		8.73333	590.133		0.133724	0.192984		172.571	198.429
																																					0.0584182	0.0573842		70.5333	489.333		0.153467	0.061974		379.857	1615.43
																																					0.105665	0.267699		200.067	184.4		0.203677	0.384413		1077.14	991.857
																																					0.0992751	0.427053		36.8	276.533		0.0774747	0.224666		222	426.429
																																					0.269613	0.190571		147.667	50.8		0.212889	0.180646		586.143	101.429
																																					0.140893	0.233349		92.2	71.8667		0.147827	0.191695		252.571	483.143
																																					0.082215	0.214617		42.0667	351.533		0.169218	0.286151		419	1022.71
																																					0.346682	0.0993118		320.533	96.4667		0.26881	0.17531		931.286	429.286
																																					0.0815948	0.539998		31.6667	606		0.284396	0.656259		356.286	987.857
																																					0.320822	0.378443		418.933	2203.33		0.326963	0.163852		3120.71	2088.14
																																					0.499091	0.441823		492	58.5333		0.396019	0.390905		1841	503.571
																																					0.145293	0.122512		63.0667	288.2		0.242152	0.236402		1586.43	1702.14
																																					0.119651	0.40927		11.1333	836.667		0.034542	0.4763		78.2857	2461.86
																																					0.0969004	0.23074		49.8	71.6		0.0758367	0.300377		730.143	1363
																																					0.305858	0.175897		168.067	301.8		0.150272	0.239388		463.429	2262.57
																																					0.206652	0.429011		77.0667	479.8		0.425524	0.505574		761.429	3024.29
																																					0.0709691	0.198431		86.6667	76.8667		0.0895734	0.163786		502.286	263
																																					0.218777	0.131231		96.4	112.8		0.22895	0.0905305		622.714	1056.86
																																					0.245005	0.160819		155.267	103.933		0.295217	0.253309		1846	990.857
																																					0.128568	0.40273		59.4	487.133		0.140564			556.857	912.714
																																					0.132537	0.457474		51.3333	573.333		0.222201			647.857	1483.57
																																					0.220899	0.474937		129.6	248.533		0.100466			708.714	553.143
																																					0.290285	0.372094		176.4	154.6		0.167669			294.571	832.857
																																					0.263798	0.175649		173.933	22.0667		0.186241			1368.71	398.714
																																					0.215191	0.206764		213.733	143.533		0.307868			2727.57	1119.86
																																					0.214696			487.6			0.387401			6016.43
																																					0.214616			182.8			0.327369			1967.14
																																					0.078384			36.9333			0.0974827			996.571
																																					0.269184			199.4			0.268018			904
																																					0.0952974			176.4			0.259651			1752.29
																																					0.157952			98.1333			0.107402			1171.57
																																					0.278195			122.467			0.12152			804.571
																																					0.122172			17.0667			0.082562			220.429
																																					0.476738			329.4			0.565336			1348.86
																																					0.161879			406.4			0.367044			5672.57
																																					0.229151			203.867			0.175154			604.571
																																					0.201292			182.4			0.222884			1042.86
																																					0.177276			92.0667			0.151861			791
																																					0.118368			47.4667			0.0958027			455.714
																																					0.103772			94.9333			0.158027			2028.71
																																					0.265574			349.067			0.158073			1116.57
																																					0.245642			202.4			0.155218			1362.29
																																					0.0898823			43.8667			0.218158			335.714
																																					0.322043			333.6			0.126413			1407.43
																																					0.286351			241.067			0.239714			905.714
																																					0.154568			31.7333			0.0932161			485.571
																																					0.0568956			30.6667			0.0587185			68.1429
																																					0.179623			187.733			0.350587			3096.43
																																					0.253851			69.0667			0.146876			293.714
																																					0.178233			114.333			0.190855			875.143
																																					0.211185			107.733			0.174591			749.571
																																					0.113891			53.6667			0.0588814			314
																																					0.196372			12.4667			0.154684			56.1429
																																					0.0877537			41.6667			0.138589			554.429
																																					0.196924			185.867			0.315596			1902.57
																																					0.14104			173.133			0.284871			1568
																																					0.496024			746.133			0.132576			2141.86
																																					0.119497			100.467			0.219618			638.857
																																					0.459824			411			0.233145			1023.86
																																					0.166895			107.067			0.396447			1665.43
																																					0.14802			334			0.288392			3088.14
																																					0.384437			227.133			0.461058			1146.29
																																					0.299432			339.2			0.339918			3034.14
																																					0.265894			312.867			0.286188			1151.43
	Sup Fig. 6d
	breast cancer																							Melanoma
	ciber			GSE14020 (MSKCC)							GSE125989 (paraffin)							PMC6449168 (Paired RNAseq)								Melamoma (MDAnderson)
			brain	mono		neutr		T cell		brain	mono		neutr		T cell		brain	mono		neutr		T cell			brain	mono		neutr		T cell
	r			0.186		-0.1938		-0.1386			0.4147		0.3738		-0.1441			0.6442		-0.08713		0.2753				0.676		-0.2885		0.4698
	P (one-tailed)			0.223		0.2133		0.2857			0.0558		0.0768		0.2969			0.0008		0.3536		0.1135				<0.0001		0.0032		<0.0001
	P value summary			ns		ns		ns			ns		ns		ns			***		ns		ns				****		**		****
	ciber		Lung	mono		neutr		T cell		primary	mono		neutr		T cell		primary	mono		neutr		T cell			extracranial	mono		neutr		T cell
	r			0.01342		0.1127		0.387			0.3088		-0.07941		-0.2824			-0.2091		-0.3693		0.3831				0.5251		-0.04665		0.6065
	P (one-tailed)			0.4789		0.328		0.0563			0.122		0.3857		0.1442			0.1815		0.0497		0.0432				<0.0001		0.3751		<0.0001
	P value summary			ns		ns		ns			ns		ns		ns			ns		*		*				****		ns		****
	Sup Fig 6e
	M-MDSC-DMSO	M-MDSC-Cen			P-MDSC-DMSO	P-MDSC-cen			TAM-DMSO	TAM-Cen
	25.28	1.61			1.72	3.09			14.94	6.76
	53.85	4.66			3.25	6.37			21.48	4.62
	56.74	1.75			3.86	19.3			14.05	16.37
	25.97	1.07			4.96	34.17			26.77	5.82
	27.27	3.51			2.84	14.73			13.13	10.55
	23.27	3.36			3.15	22.48			21.92	4.36
	43.55	7.24			1.06	13.15			16.35	5.71
	36.65				1.85				13.1
									7.29
